# Supplementary material for: Aldosterone Increases Vascular Permeability in Rat Skin
Source: Cells. 2022 Aug 30;11(17):2707. doi: 10.3390/cells11172707 (PMC9454878; doi:10.3390/cells11172707)
Supplement: Supplementary file 1 [file cells-11-02707-s001.zip]

Archive with 1 entries (1 files):
- cells-1857611-supplementary.pdf
